# Supplementary material for: Global disparity in the supply of commercial weather and climate information services
Source: Sci Adv. 2017 May 24;3(5):e1602632. doi: 10.1126/sciadv.1602632 (PMC5443644; doi:10.1126/sciadv.1602632)
Supplement: http://advances.sciencemag.org/cgi/content/full/3/5/e1602632/DC1 [file 1602632_TableS1.xlsx]

## Sheet: Sheet1
Weather and Climate Information Services by Data Platform
Platform	Description
Air	Refers to earth observation and via airborne systems - i.e. fixed & rotary-winged manned & unmanned aircraft and airships.
Land	Refers to earth observation via land-based sustems like land-based radar, weather stations, atmospheric sampling and arctic survey.
Marine	Refers to earth observation via sea-based systems - i.e. marine craft (both surface and underwater), buoys and seabed systems
Space	Refers to earth observation via spacecraft-based systems including satellites and space stations.
Weather and Climate Information Services by Service Type
Service	Description
Advisory Services	Advisory services, risk assessment and decision support tools provided to public and private sector organisations relevant to global weather, climate and climate change. For example risk assessment for the long term location of nuclear power stations.
Data Management	Provision of calibrated data sets, data archiving, data certification and data sales for global weather, climate and climate change applications. For example the provision of validated data sets to consultancies for further analysis.
Measurement	Instruments and technologies for measurement and calibration for global weather, climate and climate change applications. For example the provision of assistance and advice in the assembly of sensing arrays for ground based weather stations.
Modelling	Modelling of data, both certified and non certified for global weather, climate and climate change. For example the modelling of collated data from the arctic survey in order to predict the most likely rate of degradation of the polar ice cap.
Operation	Collection and provision of raw data for global weather, climate and climate change applications i.e. the provision of raw date to media weather centres.
Other Consulting	Consulting services for global weather, climate and climate change not elsewhere covered i.e. the provision of advice on corporate statements to share holders on corporate policy towards climate change. "Other Consulting" often includes more general consulting services about corporate responses to the challenges arising from specific weather and climate data (whether purchased separately or proce…
Processing & Re-Analysis	Provision of data analysis and retrieval services including data mining tools, for global weather, climate and climate change i.e. the provision of essential climate variable models to academia.
Publication	General publication of analysis findings for global weather, climate and climate change i.e. the assembly of publications on climate forecasts based on data and analysis for both private and public sector organisations.
Weather and Climate Information Services by Industry/Economic Sector
Industry	Description
Agriculture	Provision of Weather and Climate Services to the farming (both arable and livestock) and other agriculture sector.
Biotech	Provision of Weather and Climate Services to the manufacturing and research functions of the bio-tech sector
Built Environment	Provision of Weather and Climate Services to the construction sector but excludes the civil engineering and engineering & project management sectors.
Business Services	Provision of Weather and Climate Services to the general business services sector i.e. advertising, marketing, consultancy etc.
Communications	Provision of Weather and Climate Services to the communications sector which includes both the equipment and service provision for all electronic communications.
Defence	Provision of Weather and Climate Services to the defence sector which includes army, air force, navy and central command and control. In addition, this covers border protection and other defence- related activities.
Education & Training	Provision of Weather and Climate Services to the education and training sector which includes schools, universities and other learning environments, as well as commercial, educational and training services to the public and private sectors.
Exploration	Refers to the provision of Weather and Climate Services to Oil & Gas exploration (not the utility for supply) and to Mining and Quarrying.
Food & Drink	Provision of Weather and Climate Services to the food and drink sector, which includes all elements from post- agriculture to retail sales
Forestry & Timber	Provision of Weather and Climate Services to the forestry and timber sector which includes timber processing.
Health Care	Provision of Weather and Climate Services to the healthcare and hospitals sector, which includes both public and the private healthcare delivery.
Hospitality	Provision of Weather and Climate Services to the hospitality market which includes hotels and restaurants
Legal & Financial	Provision of Weather and Climate Services to the following sub sectors: general business and private insurance sector; the re- insurance sector; the financial investments sector; the legal sector and the banking sector.
Logistics	Provision of Weather and Climate Services to the Logistics sector defined as: Sea Travel- Sea Travel industry which includes people and goods but not storage as this is covered within “large vehicles & Storage”. Air Travel- Air Travel industry which includes people and goods but not storage as this is covered within “large vehicles & Storage.” Land Travel- Land Travel industry which includes peop…
Manufacturing	Provision of Weather and Climate Services to the Manufacturing sector, excluding food and drink, pharmaceuticals, bio-tech, chemicals processing and project orientated engineering- all of which are included separately.
News Publishing & Journalism	Provision of Weather and Climate Services to the news, publishing and journalism sector.
Operational Services	Provision of Weather and Climate related Services to the operational services sector which, in turn, provides services to industry, airports and call centres.
Pharmaceuticals	Provision of Weather and Climate Services to the research and manufacturing functions of the pharmaceuticals sector.
Public & Charitable Bodies	Public Sector Provision of Weather and Climate Services to the public sector which includes, central, regional, and local government and public services. Charitable bodies Provision of Weather and Climate Services to the charitable bodies sector, including non- government organisations (NGOs).
Renewable Energy	Provision of Weather and Climate Services to the renewable energies market, which includes photovoltaic, geothermal and wind.
Research & Development	Provision of Weather and Climate Services to the research and development sector- i.e. research into the effects of climate change on both food and non food crops as growing conditions change.
Retailing & Wholesale	Provision of Weather and Climate Services to the retailing and wholesale sector
Tourism & Leisure	Provision of Weather and Climate Services to the tourism and leisure sector, but excludes hospitality.
Utilities	Provision of Weather and Climate Services to the utilities sector, which includes nuclear and non nuclear power generation and distribution, distribution of natural gas and the distribution and recycling of water.
