# Supplementary material for: Global disparity in the supply of commercial weather and climate information services
Source: Sci Adv. 2017 May 24;3(5):e1602632. doi: 10.1126/sciadv.1602632 (PMC5443644; doi:10.1126/sciadv.1602632)
Supplement: http://advances.sciencemag.org/cgi/content/full/3/5/e1602632/DC1 [file 1602632_TableS2.xlsx]

## Sheet: Sheet1
Examples of Weather and Climate Information Services Transactions and their allocation to ‘Weather Services’ and ‘Climate Services’
				Allocation
Procuring Body	Buying Description	Buying Body	Amount £m	Climate	Climate Percent	Weather	Weather Percent	Rational for allocation	Additional Notes
Insurance company	Weather & Climate long term risk mapping	Actuarial	3.92	3.92	1	0	0	Allocated to climate as this is long term risk profiling
Major corporate	Corporate Governance long term locational conditions reporting	Central Admin	1.26	0.92	0.730159	0.34	0.269841	As part of corporate governance longer term and short term risk profiling is required (allocation based upon industry average take up of these services for this specific sector).
Major civil Engineering Corporate	Weather & Climate change and it's effects on structural engineering	Central Research	0.82	0.82	1	0	0	Longer term view for central research, structures, resilience and calculation	Major civil engineering where data for expected temperature range (plus tolerance) is used for input to stress calculations (wide variance in temperature can result in significant cost uplift)
Large Building company	Building conditions for a locational build	Operations	0.63	0.22	0.349206	0.41	0.650794	Shorter term view required for operations (allocation based upon industry average take up of these services for this specific sector)	This sector displays confusion between climate and weather services with variants on definition internationally.
Event Management company	Weather condition forecasts for a major event	Events	0.15	0.01	0.0666667	0.14	0.933333	Shorter term view required for the formatting of events (allocation based upon industry average take up of these services for this specific sector)
Road Stone Organisation	localised effects on road surfaces	Planning	2.55	2.55	1	0	0	Longer term view for central research looking at how road surfaces may need to change.
Water Company	Water course development	Central	2.62	2.62	1	0	0	Longer term view for central research looking at how water courses and storage may develop longer term
Nuclear Power Company	Locational Analysis for facilities siting	Planning	0.82	0.82	1	0	0	Longer term view for central research looking at siting of new power facilities in coastal areas.	Major issues re costal erosion and security. Also thermal emission into local sea area.
