# Supplementary material for: Global disparity in the supply of commercial weather and climate information services
Source: Sci Adv. 2017 May 24;3(5):e1602632. doi: 10.1126/sciadv.1602632 (PMC5443644; doi:10.1126/sciadv.1602632)
Supplement: http://advances.sciencemag.org/cgi/content/full/3/5/e1602632/DC1 [file 1602632_TableS3.xlsx]

## Sheet: Sheet1
Two Examples of the Data Classification Taxonomy for 'Legal & Financial' and ‘Manufacturing’ Industries
Level 1	Level 2	Level 3	Level 4	Level 5
Weather & Climate Services	Space Services	Legal & Financial	Accountancy	Measurement
Weather & Climate Services	Space Services	Legal & Financial	Accountancy	Operation
Weather & Climate Services	Space Services	Legal & Financial	Accountancy	Data Management
Weather & Climate Services	Space Services	Legal & Financial	Accountancy	Processing, Re-Analysis & Interpretation
Weather & Climate Services	Space Services	Legal & Financial	Accountancy	Modelling
Weather & Climate Services	Space Services	Legal & Financial	Accountancy	Climate Advisory Services
Weather & Climate Services	Space Services	Legal & Financial	Accountancy	Other Consulting
Weather & Climate Services	Space Services	Legal & Financial	Accountancy	Publication
Weather & Climate Services	Space Services	Legal & Financial	Banking	Measurement
Weather & Climate Services	Space Services	Legal & Financial	Banking	Operation
Weather & Climate Services	Space Services	Legal & Financial	Banking	Data Management
Weather & Climate Services	Space Services	Legal & Financial	Banking	Processing, Re-Analysis & Interpretation
Weather & Climate Services	Space Services	Legal & Financial	Banking	Modelling
Weather & Climate Services	Space Services	Legal & Financial	Banking	Climate Advisory Services
Weather & Climate Services	Space Services	Legal & Financial	Banking	Other Consulting
Weather & Climate Services	Space Services	Legal & Financial	Banking	Publication
Weather & Climate Services	Space Services	Legal & Financial	Building Society (Savings, Mutual Credit Assocs)	Measurement
Weather & Climate Services	Space Services	Legal & Financial	Building Society (Savings, Mutual Credit Assocs)	Operation
Weather & Climate Services	Space Services	Legal & Financial	Building Society (Savings, Mutual Credit Assocs)	Data Management
Weather & Climate Services	Space Services	Legal & Financial	Building Society (Savings, Mutual Credit Assocs)	Processing, Re-Analysis & Interpretation
Weather & Climate Services	Space Services	Legal & Financial	Building Society (Savings, Mutual Credit Assocs)	Modelling
Weather & Climate Services	Space Services	Legal & Financial	Building Society (Savings, Mutual Credit Assocs)	Climate Advisory Services
Weather & Climate Services	Space Services	Legal & Financial	Building Society (Savings, Mutual Credit Assocs)	Other Consulting
Weather & Climate Services	Space Services	Legal & Financial	Building Society (Savings, Mutual Credit Assocs)	Publication
Weather & Climate Services	Space Services	Legal & Financial	Credit Card Operations	Measurement
Weather & Climate Services	Space Services	Legal & Financial	Credit Card Operations	Operation
Weather & Climate Services	Space Services	Legal & Financial	Credit Card Operations	Data Management
Weather & Climate Services	Space Services	Legal & Financial	Credit Card Operations	Processing, Re-Analysis & Interpretation
Weather & Climate Services	Space Services	Legal & Financial	Credit Card Operations	Modelling
Weather & Climate Services	Space Services	Legal & Financial	Credit Card Operations	Climate Advisory Services
Weather & Climate Services	Space Services	Legal & Financial	Credit Card Operations	Other Consulting
Weather & Climate Services	Space Services	Legal & Financial	Credit Card Operations	Publication
Weather & Climate Services	Space Services	Legal & Financial	Other Financial Services .	Measurement
Weather & Climate Services	Space Services	Legal & Financial	Other Financial Services .	Operation
Weather & Climate Services	Space Services	Legal & Financial	Other Financial Services .	Data Management
Weather & Climate Services	Space Services	Legal & Financial	Other Financial Services .	Processing, Re-Analysis & Interpretation
Weather & Climate Services	Space Services	Legal & Financial	Other Financial Services .	Modelling
Weather & Climate Services	Space Services	Legal & Financial	Other Financial Services .	Climate Advisory Services
Weather & Climate Services	Space Services	Legal & Financial	Other Financial Services .	Other Consulting
Weather & Climate Services	Space Services	Legal & Financial	Other Financial Services .	Publication
Weather & Climate Services	Space Services	Legal & Financial	Insurance	Measurement
Weather & Climate Services	Space Services	Legal & Financial	Insurance	Operation
Weather & Climate Services	Space Services	Legal & Financial	Insurance	Data Management
Weather & Climate Services	Space Services	Legal & Financial	Insurance	Processing, Re-Analysis & Interpretation
Weather & Climate Services	Space Services	Legal & Financial	Insurance	Modelling
Weather & Climate Services	Space Services	Legal & Financial	Insurance	Climate Advisory Services
Weather & Climate Services	Space Services	Legal & Financial	Insurance	Other Consulting
Weather & Climate Services	Space Services	Legal & Financial	Insurance	Publication
Weather & Climate Services	Space Services	Legal & Financial	Re Insurance	Measurement
Weather & Climate Services	Space Services	Legal & Financial	Re Insurance	Operation
Weather & Climate Services	Space Services	Legal & Financial	Re Insurance	Data Management
Weather & Climate Services	Space Services	Legal & Financial	Re Insurance	Processing, Re-Analysis & Interpretation
Weather & Climate Services	Space Services	Legal & Financial	Re Insurance	Modelling
Weather & Climate Services	Space Services	Legal & Financial	Re Insurance	Climate Advisory Services
Weather & Climate Services	Space Services	Legal & Financial	Re Insurance	Other Consulting
Weather & Climate Services	Space Services	Legal & Financial	Re Insurance	Publication
Weather & Climate Services	Space Services	Legal & Financial	Law	Measurement
Weather & Climate Services	Space Services	Legal & Financial	Law	Operation
Weather & Climate Services	Space Services	Legal & Financial	Law	Data Management
Weather & Climate Services	Space Services	Legal & Financial	Law	Processing, Re-Analysis & Interpretation
Weather & Climate Services	Space Services	Legal & Financial	Law	Modelling
Weather & Climate Services	Space Services	Legal & Financial	Law	Climate Advisory Services
Weather & Climate Services	Space Services	Legal & Financial	Law	Other Consulting
Weather & Climate Services	Space Services	Legal & Financial	Law	Publication
Weather & Climate Services	Space Services	Legal & Financial	Financial Investments	Measurement
Weather & Climate Services	Space Services	Legal & Financial	Financial Investments	Operation
Weather & Climate Services	Space Services	Legal & Financial	Financial Investments	Data Management
Weather & Climate Services	Space Services	Legal & Financial	Financial Investments	Processing, Re-Analysis & Interpretation
Weather & Climate Services	Space Services	Legal & Financial	Financial Investments	Modelling
Weather & Climate Services	Space Services	Legal & Financial	Financial Investments	Climate Advisory Services
Weather & Climate Services	Space Services	Legal & Financial	Financial Investments	Other Consulting
Weather & Climate Services	Space Services	Legal & Financial	Financial Investments	Publication
Weather & Climate Services	Space Services	Legal & Financial	Futures Analysts	Measurement
Weather & Climate Services	Space Services	Legal & Financial	Futures Analysts	Operation
Weather & Climate Services	Space Services	Legal & Financial	Futures Analysts	Data Management
Weather & Climate Services	Space Services	Legal & Financial	Futures Analysts	Processing, Re-Analysis & Interpretation
Weather & Climate Services	Space Services	Legal & Financial	Futures Analysts	Modelling
Weather & Climate Services	Space Services	Legal & Financial	Futures Analysts	Climate Advisory Services
Weather & Climate Services	Space Services	Legal & Financial	Futures Analysts	Other Consulting
Weather & Climate Services	Space Services	Legal & Financial	Futures Analysts	Publication
Weather & Climate Services	Space Services	Legal & Financial	Pension Funds	Measurement
Weather & Climate Services	Space Services	Legal & Financial	Pension Funds	Operation
Weather & Climate Services	Space Services	Legal & Financial	Pension Funds	Data Management
Weather & Climate Services	Space Services	Legal & Financial	Pension Funds	Processing, Re-Analysis & Interpretation
Weather & Climate Services	Space Services	Legal & Financial	Pension Funds	Modelling
Weather & Climate Services	Space Services	Legal & Financial	Pension Funds	Climate Advisory Services
Weather & Climate Services	Space Services	Legal & Financial	Pension Funds	Other Consulting
Weather & Climate Services	Space Services	Legal & Financial	Pension Funds	Publication
Weather & Climate Services	Airborne Services	Manufacturing	Aerospace and Aeronautical (Batch Production)	Measurement
Weather & Climate Services	Airborne Services	Manufacturing	Aerospace and Aeronautical (Batch Production)	Operation
Weather & Climate Services	Airborne Services	Manufacturing	Aerospace and Aeronautical (Batch Production)	Data Management
Weather & Climate Services	Airborne Services	Manufacturing	Aerospace and Aeronautical (Batch Production)	Processing, Re-Analysis & Interpretation
Weather & Climate Services	Airborne Services	Manufacturing	Aerospace and Aeronautical (Batch Production)	Modelling
Weather & Climate Services	Airborne Services	Manufacturing	Aerospace and Aeronautical (Batch Production)	Climate Advisory Services
Weather & Climate Services	Airborne Services	Manufacturing	Aerospace and Aeronautical (Batch Production)	Other Consulting
Weather & Climate Services	Airborne Services	Manufacturing	Aerospace and Aeronautical (Batch Production)	Publication
Weather & Climate Services	Airborne Services	Manufacturing	Aerospace and Aeronautical (Manufacturing Assembly)	Measurement
Weather & Climate Services	Airborne Services	Manufacturing	Aerospace and Aeronautical (Manufacturing Assembly)	Operation
Weather & Climate Services	Airborne Services	Manufacturing	Aerospace and Aeronautical (Manufacturing Assembly)	Data Management
Weather & Climate Services	Airborne Services	Manufacturing	Aerospace and Aeronautical (Manufacturing Assembly)	Processing, Re-Analysis & Interpretation
Weather & Climate Services	Airborne Services	Manufacturing	Aerospace and Aeronautical (Manufacturing Assembly)	Modelling
Weather & Climate Services	Airborne Services	Manufacturing	Aerospace and Aeronautical (Manufacturing Assembly)	Climate Advisory Services
Weather & Climate Services	Airborne Services	Manufacturing	Aerospace and Aeronautical (Manufacturing Assembly)	Other Consulting
Weather & Climate Services	Airborne Services	Manufacturing	Aerospace and Aeronautical (Manufacturing Assembly)	Publication
Weather & Climate Services	Airborne Services	Manufacturing	Aerospace and Aeronautical (Project Oriented Production)	Measurement
Weather & Climate Services	Airborne Services	Manufacturing	Aerospace and Aeronautical (Project Oriented Production)	Operation
Weather & Climate Services	Airborne Services	Manufacturing	Aerospace and Aeronautical (Project Oriented Production)	Data Management
Weather & Climate Services	Airborne Services	Manufacturing	Aerospace and Aeronautical (Project Oriented Production)	Processing, Re-Analysis & Interpretation
Weather & Climate Services	Airborne Services	Manufacturing	Aerospace and Aeronautical (Project Oriented Production)	Modelling
Weather & Climate Services	Airborne Services	Manufacturing	Aerospace and Aeronautical (Project Oriented Production)	Climate Advisory Services
Weather & Climate Services	Airborne Services	Manufacturing	Aerospace and Aeronautical (Project Oriented Production)	Other Consulting
Weather & Climate Services	Airborne Services	Manufacturing	Aerospace and Aeronautical (Project Oriented Production)	Publication
Weather & Climate Services	Airborne Services	Manufacturing	Automotive (Batch Production)	Measurement
Weather & Climate Services	Airborne Services	Manufacturing	Automotive (Batch Production)	Operation
Weather & Climate Services	Airborne Services	Manufacturing	Automotive (Batch Production)	Data Management
Weather & Climate Services	Airborne Services	Manufacturing	Automotive (Batch Production)	Processing, Re-Analysis & Interpretation
Weather & Climate Services	Airborne Services	Manufacturing	Automotive (Batch Production)	Modelling
Weather & Climate Services	Airborne Services	Manufacturing	Automotive (Batch Production)	Climate Advisory Services
Weather & Climate Services	Airborne Services	Manufacturing	Automotive (Batch Production)	Other Consulting
Weather & Climate Services	Airborne Services	Manufacturing	Automotive (Batch Production)	Publication
Weather & Climate Services	Airborne Services	Manufacturing	Automotive (Manufacturing Assembly)	Measurement
Weather & Climate Services	Airborne Services	Manufacturing	Automotive (Manufacturing Assembly)	Operation
Weather & Climate Services	Airborne Services	Manufacturing	Automotive (Manufacturing Assembly)	Data Management
Weather & Climate Services	Airborne Services	Manufacturing	Automotive (Manufacturing Assembly)	Processing, Re-Analysis & Interpretation
Weather & Climate Services	Airborne Services	Manufacturing	Automotive (Manufacturing Assembly)	Modelling
Weather & Climate Services	Airborne Services	Manufacturing	Automotive (Manufacturing Assembly)	Climate Advisory Services
Weather & Climate Services	Airborne Services	Manufacturing	Automotive (Manufacturing Assembly)	Other Consulting
Weather & Climate Services	Airborne Services	Manufacturing	Automotive (Manufacturing Assembly)	Publication
Weather & Climate Services	Airborne Services	Manufacturing	Automotive (Project Oriented Production)	Measurement
Weather & Climate Services	Airborne Services	Manufacturing	Automotive (Project Oriented Production)	Operation
Weather & Climate Services	Airborne Services	Manufacturing	Automotive (Project Oriented Production)	Data Management
Weather & Climate Services	Airborne Services	Manufacturing	Automotive (Project Oriented Production)	Processing, Re-Analysis & Interpretation
Weather & Climate Services	Airborne Services	Manufacturing	Automotive (Project Oriented Production)	Modelling
Weather & Climate Services	Airborne Services	Manufacturing	Automotive (Project Oriented Production)	Climate Advisory Services
Weather & Climate Services	Airborne Services	Manufacturing	Automotive (Project Oriented Production)	Other Consulting
Weather & Climate Services	Airborne Services	Manufacturing	Automotive (Project Oriented Production)	Publication
Weather & Climate Services	Airborne Services	Manufacturing	Batch Production .	Measurement
Weather & Climate Services	Airborne Services	Manufacturing	Batch Production .	Operation
Weather & Climate Services	Airborne Services	Manufacturing	Batch Production .	Data Management
Weather & Climate Services	Airborne Services	Manufacturing	Batch Production .	Processing, Re-Analysis & Interpretation
Weather & Climate Services	Airborne Services	Manufacturing	Batch Production .	Modelling
Weather & Climate Services	Airborne Services	Manufacturing	Batch Production .	Climate Advisory Services
Weather & Climate Services	Airborne Services	Manufacturing	Batch Production .	Other Consulting
Weather & Climate Services	Airborne Services	Manufacturing	Batch Production .	Publication
Weather & Climate Services	Airborne Services	Manufacturing	Chemicals and Allied Production (In-Line Process Manufacture)	Measurement
Weather & Climate Services	Airborne Services	Manufacturing	Chemicals and Allied Production (In-Line Process Manufacture)	Operation
Weather & Climate Services	Airborne Services	Manufacturing	Chemicals and Allied Production (In-Line Process Manufacture)	Data Management
Weather & Climate Services	Airborne Services	Manufacturing	Chemicals and Allied Production (In-Line Process Manufacture)	Processing, Re-Analysis & Interpretation
Weather & Climate Services	Airborne Services	Manufacturing	Chemicals and Allied Production (In-Line Process Manufacture)	Modelling
Weather & Climate Services	Airborne Services	Manufacturing	Chemicals and Allied Production (In-Line Process Manufacture)	Climate Advisory Services
Weather & Climate Services	Airborne Services	Manufacturing	Chemicals and Allied Production (In-Line Process Manufacture)	Other Consulting
Weather & Climate Services	Airborne Services	Manufacturing	Chemicals and Allied Production (In-Line Process Manufacture)	Publication
Weather & Climate Services	Airborne Services	Manufacturing	Manufacturing Assembly .	Measurement
Weather & Climate Services	Airborne Services	Manufacturing	Manufacturing Assembly .	Operation
Weather & Climate Services	Airborne Services	Manufacturing	Manufacturing Assembly .	Data Management
Weather & Climate Services	Airborne Services	Manufacturing	Manufacturing Assembly .	Processing, Re-Analysis & Interpretation
Weather & Climate Services	Airborne Services	Manufacturing	Manufacturing Assembly .	Modelling
Weather & Climate Services	Airborne Services	Manufacturing	Manufacturing Assembly .	Climate Advisory Services
Weather & Climate Services	Airborne Services	Manufacturing	Manufacturing Assembly .	Other Consulting
Weather & Climate Services	Airborne Services	Manufacturing	Manufacturing Assembly .	Publication
Weather & Climate Services	Airborne Services	Manufacturing	Chemicals and Allied Products (Batch Production)	Measurement
Weather & Climate Services	Airborne Services	Manufacturing	Chemicals and Allied Products (Batch Production)	Operation
Weather & Climate Services	Airborne Services	Manufacturing	Chemicals and Allied Products (Batch Production)	Data Management
Weather & Climate Services	Airborne Services	Manufacturing	Chemicals and Allied Products (Batch Production)	Processing, Re-Analysis & Interpretation
Weather & Climate Services	Airborne Services	Manufacturing	Chemicals and Allied Products (Batch Production)	Modelling
Weather & Climate Services	Airborne Services	Manufacturing	Chemicals and Allied Products (Batch Production)	Climate Advisory Services
Weather & Climate Services	Airborne Services	Manufacturing	Chemicals and Allied Products (Batch Production)	Other Consulting
Weather & Climate Services	Airborne Services	Manufacturing	Chemicals and Allied Products (Batch Production)	Publication
Weather & Climate Services	Airborne Services	Manufacturing	Chemicals and Allied Products (Manufacturing Assembly)	Measurement
Weather & Climate Services	Airborne Services	Manufacturing	Chemicals and Allied Products (Manufacturing Assembly)	Operation
Weather & Climate Services	Airborne Services	Manufacturing	Chemicals and Allied Products (Manufacturing Assembly)	Data Management
Weather & Climate Services	Airborne Services	Manufacturing	Chemicals and Allied Products (Manufacturing Assembly)	Processing, Re-Analysis & Interpretation
Weather & Climate Services	Airborne Services	Manufacturing	Chemicals and Allied Products (Manufacturing Assembly)	Modelling
Weather & Climate Services	Airborne Services	Manufacturing	Chemicals and Allied Products (Manufacturing Assembly)	Climate Advisory Services
Weather & Climate Services	Airborne Services	Manufacturing	Chemicals and Allied Products (Manufacturing Assembly)	Other Consulting
Weather & Climate Services	Airborne Services	Manufacturing	Chemicals and Allied Products (Manufacturing Assembly)	Publication
Weather & Climate Services	Airborne Services	Manufacturing	Electronics (Batch Production)	Measurement
Weather & Climate Services	Airborne Services	Manufacturing	Electronics (Batch Production)	Operation
Weather & Climate Services	Airborne Services	Manufacturing	Electronics (Batch Production)	Data Management
Weather & Climate Services	Airborne Services	Manufacturing	Electronics (Batch Production)	Processing, Re-Analysis & Interpretation
Weather & Climate Services	Airborne Services	Manufacturing	Electronics (Batch Production)	Modelling
Weather & Climate Services	Airborne Services	Manufacturing	Electronics (Batch Production)	Climate Advisory Services
Weather & Climate Services	Airborne Services	Manufacturing	Electronics (Batch Production)	Other Consulting
Weather & Climate Services	Airborne Services	Manufacturing	Electronics (Batch Production)	Publication
Weather & Climate Services	Airborne Services	Manufacturing	Electronics (Manufacturing Assembly)	Measurement
Weather & Climate Services	Airborne Services	Manufacturing	Electronics (Manufacturing Assembly)	Operation
Weather & Climate Services	Airborne Services	Manufacturing	Electronics (Manufacturing Assembly)	Data Management
Weather & Climate Services	Airborne Services	Manufacturing	Electronics (Manufacturing Assembly)	Processing, Re-Analysis & Interpretation
Weather & Climate Services	Airborne Services	Manufacturing	Electronics (Manufacturing Assembly)	Modelling
Weather & Climate Services	Airborne Services	Manufacturing	Electronics (Manufacturing Assembly)	Climate Advisory Services
Weather & Climate Services	Airborne Services	Manufacturing	Electronics (Manufacturing Assembly)	Other Consulting
Weather & Climate Services	Airborne Services	Manufacturing	Electronics (Manufacturing Assembly)	Publication
Weather & Climate Services	Airborne Services	Manufacturing	Electronics (Project Oriented Production)	Measurement
Weather & Climate Services	Airborne Services	Manufacturing	Electronics (Project Oriented Production)	Operation
Weather & Climate Services	Airborne Services	Manufacturing	Electronics (Project Oriented Production)	Data Management
Weather & Climate Services	Airborne Services	Manufacturing	Electronics (Project Oriented Production)	Processing, Re-Analysis & Interpretation
Weather & Climate Services	Airborne Services	Manufacturing	Electronics (Project Oriented Production)	Modelling
Weather & Climate Services	Airborne Services	Manufacturing	Electronics (Project Oriented Production)	Climate Advisory Services
Weather & Climate Services	Airborne Services	Manufacturing	Electronics (Project Oriented Production)	Other Consulting
Weather & Climate Services	Airborne Services	Manufacturing	Electronics (Project Oriented Production)	Publication
Weather & Climate Services	Airborne Services	Manufacturing	High End Engineering (Batch Production)	Measurement
Weather & Climate Services	Airborne Services	Manufacturing	High End Engineering (Batch Production)	Operation
Weather & Climate Services	Airborne Services	Manufacturing	High End Engineering (Batch Production)	Data Management
Weather & Climate Services	Airborne Services	Manufacturing	High End Engineering (Batch Production)	Processing, Re-Analysis & Interpretation
Weather & Climate Services	Airborne Services	Manufacturing	High End Engineering (Batch Production)	Modelling
Weather & Climate Services	Airborne Services	Manufacturing	High End Engineering (Batch Production)	Climate Advisory Services
Weather & Climate Services	Airborne Services	Manufacturing	High End Engineering (Batch Production)	Other Consulting
Weather & Climate Services	Airborne Services	Manufacturing	High End Engineering (Batch Production)	Publication
Weather & Climate Services	Airborne Services	Manufacturing	High End Engineering (Manufacturing Assembly)	Measurement
Weather & Climate Services	Airborne Services	Manufacturing	High End Engineering (Manufacturing Assembly)	Operation
Weather & Climate Services	Airborne Services	Manufacturing	High End Engineering (Manufacturing Assembly)	Data Management
Weather & Climate Services	Airborne Services	Manufacturing	High End Engineering (Manufacturing Assembly)	Processing, Re-Analysis & Interpretation
Weather & Climate Services	Airborne Services	Manufacturing	High End Engineering (Manufacturing Assembly)	Modelling
Weather & Climate Services	Airborne Services	Manufacturing	High End Engineering (Manufacturing Assembly)	Climate Advisory Services
Weather & Climate Services	Airborne Services	Manufacturing	High End Engineering (Manufacturing Assembly)	Other Consulting
Weather & Climate Services	Airborne Services	Manufacturing	High End Engineering (Manufacturing Assembly)	Publication
Weather & Climate Services	Airborne Services	Manufacturing	High End Engineering (Project Oriented Production)	Measurement
Weather & Climate Services	Airborne Services	Manufacturing	High End Engineering (Project Oriented Production)	Operation
Weather & Climate Services	Airborne Services	Manufacturing	High End Engineering (Project Oriented Production)	Data Management
Weather & Climate Services	Airborne Services	Manufacturing	High End Engineering (Project Oriented Production)	Processing, Re-Analysis & Interpretation
Weather & Climate Services	Airborne Services	Manufacturing	High End Engineering (Project Oriented Production)	Modelling
Weather & Climate Services	Airborne Services	Manufacturing	High End Engineering (Project Oriented Production)	Climate Advisory Services
Weather & Climate Services	Airborne Services	Manufacturing	High End Engineering (Project Oriented Production)	Other Consulting
Weather & Climate Services	Airborne Services	Manufacturing	High End Engineering (Project Oriented Production)	Publication
Weather & Climate Services	Airborne Services	Manufacturing	Engineering Project Management	Measurement
Weather & Climate Services	Airborne Services	Manufacturing	Engineering Project Management	Operation
Weather & Climate Services	Airborne Services	Manufacturing	Engineering Project Management	Data Management
Weather & Climate Services	Airborne Services	Manufacturing	Engineering Project Management	Processing, Re-Analysis & Interpretation
Weather & Climate Services	Airborne Services	Manufacturing	Engineering Project Management	Modelling
Weather & Climate Services	Airborne Services	Manufacturing	Engineering Project Management	Climate Advisory Services
Weather & Climate Services	Airborne Services	Manufacturing	Engineering Project Management	Other Consulting
Weather & Climate Services	Airborne Services	Manufacturing	Engineering Project Management	Publication
Weather & Climate Services	Airborne Services	Manufacturing	In-Line Process Manufacture .	Measurement
Weather & Climate Services	Airborne Services	Manufacturing	In-Line Process Manufacture .	Operation
Weather & Climate Services	Airborne Services	Manufacturing	In-Line Process Manufacture .	Data Management
Weather & Climate Services	Airborne Services	Manufacturing	In-Line Process Manufacture .	Processing, Re-Analysis & Interpretation
Weather & Climate Services	Airborne Services	Manufacturing	In-Line Process Manufacture .	Modelling
Weather & Climate Services	Airborne Services	Manufacturing	In-Line Process Manufacture .	Climate Advisory Services
Weather & Climate Services	Airborne Services	Manufacturing	In-Line Process Manufacture .	Other Consulting
Weather & Climate Services	Airborne Services	Manufacturing	In-Line Process Manufacture .	Publication
Weather & Climate Services	Airborne Services	Manufacturing	Manufacturing Assembly .	Measurement
Weather & Climate Services	Airborne Services	Manufacturing	Manufacturing Assembly .	Operation
Weather & Climate Services	Airborne Services	Manufacturing	Manufacturing Assembly .	Data Management
Weather & Climate Services	Airborne Services	Manufacturing	Manufacturing Assembly .	Processing, Re-Analysis & Interpretation
Weather & Climate Services	Airborne Services	Manufacturing	Manufacturing Assembly .	Modelling
Weather & Climate Services	Airborne Services	Manufacturing	Manufacturing Assembly .	Climate Advisory Services
Weather & Climate Services	Airborne Services	Manufacturing	Manufacturing Assembly .	Other Consulting
Weather & Climate Services	Airborne Services	Manufacturing	Manufacturing Assembly .	Publication
Weather & Climate Services	Airborne Services	Manufacturing	Project Orientated Production .	Measurement
Weather & Climate Services	Airborne Services	Manufacturing	Project Orientated Production .	Operation
Weather & Climate Services	Airborne Services	Manufacturing	Project Orientated Production .	Data Management
Weather & Climate Services	Airborne Services	Manufacturing	Project Orientated Production .	Processing, Re-Analysis & Interpretation
Weather & Climate Services	Airborne Services	Manufacturing	Project Orientated Production .	Modelling
Weather & Climate Services	Airborne Services	Manufacturing	Project Orientated Production .	Climate Advisory Services
Weather & Climate Services	Airborne Services	Manufacturing	Project Orientated Production .	Other Consulting
Weather & Climate Services	Airborne Services	Manufacturing	Project Orientated Production .	Publication
Weather & Climate Services	Airborne Services	Manufacturing	Petrochemical	Measurement
Weather & Climate Services	Airborne Services	Manufacturing	Petrochemical	Operation
Weather & Climate Services	Airborne Services	Manufacturing	Petrochemical	Data Management
Weather & Climate Services	Airborne Services	Manufacturing	Petrochemical	Processing, Re-Analysis & Interpretation
Weather & Climate Services	Airborne Services	Manufacturing	Petrochemical	Modelling
Weather & Climate Services	Airborne Services	Manufacturing	Petrochemical	Climate Advisory Services
Weather & Climate Services	Airborne Services	Manufacturing	Petrochemical	Other Consulting
Weather & Climate Services	Airborne Services	Manufacturing	Petrochemical	Publication
Weather & Climate Services	Airborne Services	Manufacturing	Ship Building	Measurement
Weather & Climate Services	Airborne Services	Manufacturing	Ship Building	Operation
Weather & Climate Services	Airborne Services	Manufacturing	Ship Building	Data Management
Weather & Climate Services	Airborne Services	Manufacturing	Ship Building	Processing, Re-Analysis & Interpretation
Weather & Climate Services	Airborne Services	Manufacturing	Ship Building	Modelling
Weather & Climate Services	Airborne Services	Manufacturing	Ship Building	Climate Advisory Services
Weather & Climate Services	Airborne Services	Manufacturing	Ship Building	Other Consulting
Weather & Climate Services	Airborne Services	Manufacturing	Ship Building	Publication
Weather & Climate Services	Airborne Services	Manufacturing	Steel Making Corporates	Measurement
Weather & Climate Services	Airborne Services	Manufacturing	Steel Making Corporates	Operation
Weather & Climate Services	Airborne Services	Manufacturing	Steel Making Corporates	Data Management
Weather & Climate Services	Airborne Services	Manufacturing	Steel Making Corporates	Processing, Re-Analysis & Interpretation
Weather & Climate Services	Airborne Services	Manufacturing	Steel Making Corporates	Modelling
Weather & Climate Services	Airborne Services	Manufacturing	Steel Making Corporates	Climate Advisory Services
Weather & Climate Services	Airborne Services	Manufacturing	Steel Making Corporates	Other Consulting
Weather & Climate Services	Airborne Services	Manufacturing	Steel Making Corporates	Publication
Weather & Climate Services	Airborne Services	Manufacturing	Plastics Fee Stock Making Corporates	Measurement
Weather & Climate Services	Airborne Services	Manufacturing	Plastics Fee Stock Making Corporates	Operation
Weather & Climate Services	Airborne Services	Manufacturing	Plastics Fee Stock Making Corporates	Data Management
Weather & Climate Services	Airborne Services	Manufacturing	Plastics Fee Stock Making Corporates	Processing, Re-Analysis & Interpretation
Weather & Climate Services	Airborne Services	Manufacturing	Plastics Fee Stock Making Corporates	Modelling
Weather & Climate Services	Airborne Services	Manufacturing	Plastics Fee Stock Making Corporates	Climate Advisory Services
Weather & Climate Services	Airborne Services	Manufacturing	Plastics Fee Stock Making Corporates	Other Consulting
Weather & Climate Services	Airborne Services	Manufacturing	Plastics Fee Stock Making Corporates	Publication
Weather & Climate Services	Airborne Services	Manufacturing	Alloy Making Corporates	Measurement
Weather & Climate Services	Airborne Services	Manufacturing	Alloy Making Corporates	Operation
Weather & Climate Services	Airborne Services	Manufacturing	Alloy Making Corporates	Data Management
Weather & Climate Services	Airborne Services	Manufacturing	Alloy Making Corporates	Processing, Re-Analysis & Interpretation
Weather & Climate Services	Airborne Services	Manufacturing	Alloy Making Corporates	Modelling
Weather & Climate Services	Airborne Services	Manufacturing	Alloy Making Corporates	Climate Advisory Services
Weather & Climate Services	Airborne Services	Manufacturing	Alloy Making Corporates	Other Consulting
Weather & Climate Services	Airborne Services	Manufacturing	Alloy Making Corporates	Publication
Weather & Climate Services	Airborne Services	Manufacturing	Metals Casting Corporates	Measurement
Weather & Climate Services	Airborne Services	Manufacturing	Metals Casting Corporates	Operation
Weather & Climate Services	Airborne Services	Manufacturing	Metals Casting Corporates	Data Management
Weather & Climate Services	Airborne Services	Manufacturing	Metals Casting Corporates	Processing, Re-Analysis & Interpretation
Weather & Climate Services	Airborne Services	Manufacturing	Metals Casting Corporates	Modelling
Weather & Climate Services	Airborne Services	Manufacturing	Metals Casting Corporates	Climate Advisory Services
Weather & Climate Services	Airborne Services	Manufacturing	Metals Casting Corporates	Other Consulting
Weather & Climate Services	Airborne Services	Manufacturing	Metals Casting Corporates	Publication
Note that the structure of the data classification is the same across the four data platform categories (Space, Airborne, Land-based, and Marine In-Situ Services), and so one data platform example is given for each of the two industries.
